# Supplementary material for: Evolutionary Genomics Suggests That CheV Is an Additional Adaptor for Accommodating Specific Chemoreceptors within the Chemotaxis Signaling Complex
Source: PLoS Comput Biol. 2016 Feb 4;12(2):e1004723. doi: 10.1371/journal.pcbi.1004723 (PMC4742279; doi:10.1371/journal.pcbi.1004723)
Supplement: S2 Dataset — (XLSX) [file pcbi.1004723.s015.xlsx]

## Sheet: S2 Dataset
S2 Dataset. Heatmaps for chemotaxis gene expression in Salmonella enterica serovar Typhimurium under different growth conditions (data from Kröger et al., Cell Host Microbe. 2013;14: 683-695)
For details on environmental conditions, please see Table 1 in Kroger et al., 2013
										Growth conditions																							Growth conditions
	query	EEP	MEP	LEP	ESP	LSP	25C	15C	pH3	pH5.8	NaCl	Bile	Low Fe2+	Anaerobic shock	Anaerobic growth	Oxygen shock	NonSPI2	INSPI2	InSPI2 low Mg2+	Peroxide	Nitric oxide		EEP	MEP	LEP	ESP	LSP	MEP	15C	pH3	pH5.8	NaCl	Bile	Low Fe2+	Anaerobic shock	Anaerobic growth	Oxygen shock	INSPI2	InSPI2 low Mg2+	Peroxide	Nitric oxide	NonSPI2	InSPI2
Chemotaxis genes	Absolute Expression Levels (transcripts per million)																						Relative Expression Levels (fold-change)
motA	STM474_1956	179	177	205	277	5	111	227	92	205	379	220	191	230	260	282	249	8	70	77	358		1	0.99	1.15	1.55	0.06	1	1.28	0.52	1.16	2.15	1.24	1.08	1.3	1	1.08	1	6.97	7.75	35.84	1	0.04
motB	STM474_1955	181	199	185	210	3	100	172	60	202	243	213	215	200	257	295	259	7	48	48	240		1	1.1	1.02	1.16	0.06	1	0.87	0.3	1.02	1.22	1.07	1.08	1.01	1	1.15	1	4.8	4.79	24.02	1	0.04
cheA	STM474_1954	226	245	240	275	2	109	271	71	229	240	285	246	188	248	335	298	8	63	35	284		1	1.08	1.06	1.21	0.04	1	1.11	0.29	0.93	0.98	1.16	1	0.77	1	1.35	1	6.25	3.46	28.37	1	0.03
cheW	STM474_1953	365	522	540	653	17	193	599	175	519	501	559	564	725	716	586	506	27	146	131	932		1	1.43	1.48	1.79	0.05	1	1.15	0.33	0.99	0.96	1.07	1.08	1.39	1	0.82	1	5.48	4.94	35.06	1	0.05
tar	STM474_1952	110	148	183	292	13	85	186	74	184	265	204	173	269	331	226	247	6	76	242	293		1	1.35	1.67	2.66	0.12	1	1.26	0.5	1.24	1.79	1.37	1.17	1.81	1	0.68	1	7.57	24.24	29.27	1	0.04
cheR	STM474_1951	115	152	142	226	3	73	139	62	143	172	170	157	152	246	198	212	6	41	73	173		1	1.32	1.24	1.96	0.09	1	0.91	0.4	0.94	1.13	1.12	1.03	1	1	0.81	1	4.14	7.29	17.3	1	0.05
cheB	STM474_1950	150	188	154	197	2	79	135	96	143	164	183	183	177	237	214	206	7	40	26	151		1	1.25	1.02	1.31	0.07	1	0.72	0.51	0.76	0.87	0.97	0.98	0.95	1	0.9	1	3.99	2.58	15.12	1	0.05
cheY	STM474_1949	231	281	274	321	12	145	337	82	188	227	461	279	269	314	355	322	16	87	65	212		1	1.22	1.18	1.39	0.05	1	1.2	0.29	0.67	0.81	1.64	0.99	0.95	1	1.13	1	5.33	3.99	13.05	1	0.05
cheZ	STM474_1948	220	286	233	209	2	120	169	35	153	99	356	276	207	260	292	224	11	48	20	121		1	1.3	1.06	0.95	0.05	1	0.59	0.12	0.53	0.34	1.24	0.96	0.72	1	1.12	1	4.27	1.8	10.79	1	0.05
tsr	STM474_4737	511	547	392	199	3	384	510	220	606	183	742	498	312	208	231	474	16	65	74	134		1	1.07	0.77	0.39	0.02	1	0.93	0.4	1.11	0.33	1.36	0.91	0.57	1	1.11	1	3.92	4.52	8.14	1	0.03
trg	STM474_1638	15	38	97	185	4	25	91	36	9	15	93	29	166	45	25	66	3	6	23	25		1	2.53	6.43	12.24	0.66	1	2.37	0.94	0.26	0.38	2.44	0.74	4.33	1	0.55	1	1	2.27	2.48	1	0.15
aer	STM474_3371	38	40	121	199	2	27	86	29	49	23	82	38	125	24	42	32	6	10	6	73		1	1.06	3.21	5.29	0.27	1	2.14	0.73	1.23	0.58	2.06	0.94	3.13	1	1.75	1	1.03	1	7.3	1	0.32
cheV	STM474_2410	92	126	160	343	10	79	189	52	120	231	163	143	530	324	213	173	14	45	260	479		1	1.36	1.73	3.72	0.11	1	1.5	0.42	0.95	1.83	1.29	1.14	4.21	1	0.66	1	3.31	19.21	35.39	1	0.08
mcpC	STM474_3370	160	202	264	344	2	37	187	69	171	638	214	222	285	187	405	189	6	39	30	682		1	1.26	1.65	2.15	0.06	1	0.93	0.34	0.85	3.16	1.06	1.1	1.41	1	2.16	1	3.86	2.98	68.19	1	0.05
tcp	STM474_3744	22	31	67	146	6	22	38	10	27	35	53	44	169	197	59	115	5	38	47	291		1	1.42	3.06	6.68	0.46	1	1.23	0.32	0.87	1.13	1.72	1.43	5.46	1	0.3	1	3.77	4.7	29.12	1	0.09
mcpB	STM474_3303	100	92	71	39	2	58	116	37	100	31	127	66	41	50	54	79	11	20	19	44		1	0.92	0.72	0.39	0.1	1	1.27	0.41	1.09	0.34	1.39	0.72	0.45	1	1.08	1	1.89	1.82	4.15	1	0.14
tip	STM474_1670	9	15	14	13	3	6	11	11	9	8	24	24	11	8	20	41	32	49	10	139		1	1.46	1.41	1.35	1	1	0.76	0.78	0.69	0.69	1.68	1.65	0.74	1	1.97	1	1.53	0.31	4.38	1	0.78
mcpA	STM474_3288	22	43	433	890	22	13	43	36	32	164	51	89	135	434	981	190	73	45	135	261		1	1.93	19.33	39.74	0.99	1	1	0.84	0.75	3.81	1.19	2.06	3.13	1	2.26	1	0.62	1.86	3.58	1	0.38
